# Supplementary material for: The relationship between anti-Müllerian hormone (AMH) levels and pregnancy outcomes in patients undergoing assisted reproductive techniques (ART)
Source: PeerJ. 2020 Dec 22;8:e10390. doi: 10.7717/peerj.10390 (PMC7761264; doi:10.7717/peerj.10390)
Supplement: Supplemental Information 1 [file peerj-08-10390-s001.zip]

Archive with 10 entries (10 files):
- Raw data/Correlation frequencies.docx
- Raw data/correlations AMH FSH AGE OOCYTES.docx
- Raw data/Correlations and logistic regression.docx
- Raw data/Cross tabs etc.docx
- Raw data/Cross tabs on AMH 3cat and No oocytes.docx
- Raw data/Data collection_shalini umarsingh.xlsx
- Raw data/Frequencies.docx
- Raw data/logistic regression 27 November.docx
- Raw data/logistic regression and ROC.docx
- Raw data/Variables.png
