# Supplementary material for: The relationship between anti-Müllerian hormone (AMH) levels and pregnancy outcomes in patients undergoing assisted reproductive techniques (ART)
Source: PeerJ. 2020 Dec 22;8:e10390. doi: 10.7717/peerj.10390 (PMC7761264; doi:10.7717/peerj.10390)
Supplement: Supplemental Information 1 [file peerj-08-10390-s001.zip › Raw data/Data collection_shalini umarsingh.xlsx]

## Sheet: Sheet1
Patient Code	Age	Race	E2	LH	Basal FSH	Basal DHEA	Basal AMH	No of oocytes	No of mature	No Fertilized	No Transfer	Day of Transfer	Result
S1	31	Indian	6844	11.21	5.63	66.1	2.28	3	3	3	2	Day 6	Neg
S2	36	Indian	1889	1.64	5.8		3.24	3	3	3	2	Day 5	POS
S3	25	Indian	1757	3.62	6.64		1.32	2	2	2	1	Day 5	Neg
S4	42	Indian	4893	1.53	9.34	155	3.09	4	4	3	Abnormal
S5	39	Indian	2483	0.25	6.9		6.68	5	4	4	3	Day 5	Neg
S6	30	Indian	1625	0.73	8.69	216.8	6.81	5	4	4	2	Day 5	Neg
S7	32	Indian	767	0.22	6.35		6.43	1	1	1	1	Day 5	Neg
S8	33	Black	2863	2.35	4.74		2.71	3	3	3	Abnormal
S9	33	White	4411	2.26	6.85	109.1	6.62	4	4	4	3	Day 6	POS
S10	30	Indian	3739	2.29	5.04	230.7	4.12	3	3	3	Abnormal
S11	39	Indian	1345	1.05	1.64	149.9	3.77	2	2	2	Abnormal
S12	44	Black	202	5.86	6.4	43.8	2.17	1	1	1	1	Day 5	Neg
S13	30	Indian	2043	0.84	8.1		1.77	2	2	2	2	Day 5	Neg
S14	36	Indian	492	5.67	4.76	92.4	1.57	2	2	2	Abnormal
S15	29	White	1743	3.95	7.51	165.6	3.16	3	0	3	2	Day 6	Neg
S16	30	White	2063	8.72	2.56	100.3	3.55	1	1	1	1	Day 5	Neg
S17	36	Colored	4933	2.52	3.45	112.3	5.27	3	3	3	2	Day 5	POS
S18	42	White	1697	1.23	7.63	170.9	5.29	2	2	2	2	Day 5	Neg
S19	33	Indian	1896	1.5	9.85	206.3	1.21	2	2	2	2	Day 5	Neg
S20	30	Colored	1220	0.78	6.05		5.87	2	0	2	2	Day 4	Neg
S21	22	Black	4315	6.04	12.32	238.7	3.32	11	6	6	2	Day 5	POS
S22	39	White	4858	4.16	7.02	243.1	3	9	7	7	3	Day 6	Neg
S23	25	Indian	2179	1.73	6.64		1.32	2	2	2	2	Day 5	POS
S24	36	Indian	510	5.91	8.48	174.9	0.71	1	1	1	1	Day 4	Neg
S25	39	White	1874	4.74	4.91	205.6	0.94	2	2	2	2	Day 4	Neg
S26	43	Indian	796	2.68	2.05		3.76	1	1	1	1	Day 5	Neg
S27	36	Black	1292	2.26	13.33		3.1	4	3	2	2	Day 3	Neg
S28	31	Black	1063	0.85	12.53	136.8	3.11	3	0	3	2	Day 3	Neg
S29	37	Black	503	6.54	15.53	66	1.1	2	2	2	Abnormal
S30	32	White	1177	0.82	15.34		0.98	2	2	2	1	Day 5	Neg
S31	35	Indian	5868	1.829	1.39		1.69	4	4	4	2	Day 5	POS
S32	44	Indian	2611	0.29	7.13		1.06	1	1	1	1	Day 6	POS
S33	35	Colored	3438	2.83	5.03	49.4	4.73	4	4	4	2	Day 5	Neg
S34	31	Indian	3641	0.21	4.49	176.1	7.99	2	2	2	2	Day 5	Neg
S35	33	Indian	754	6.19	11.85	249.3	0.79	2	2	1	Abnormal
S36	35	White	1451	0.56	4.85	195.8	5.55	3	3	3	1	Day 5	POS
S37	33	Indian	1429	5.4	2.04	221.9	1.16	2	2	2	2	Day 5	Neg
S38	36	Indian	2940	3.43	17.42	96.3	3.08	3	3	3	2	Day 5	neg
S39	44	Black	45	1.31	3.03	9.3	0.09	1	1	1	Abnormal
S40	37	Indian	897	0.98	5.58	239.3	2.77	2	2	2	2	Day 5	Neg
S41	34	Black	1506	1.09	6.74	73.3	1.53	2	2	2	2	Day 5	POS
S42	35	Indian	3561	1.39	4.8	151.1	2.77	2	0	2	2	Day 5	Neg
S43	31	Black	3118	2.84	9.08	102	2.5	3	3	3	2	Day 5	POS
S44	32	Indian	3739	1.22	3.54	117.5	4.96	3	3	3	2	Day 6	Neg
S45	34	Indian	1071	5.44	7.98	125.7	1.3	2	2	2	2	Day 3	Neg
S46	33	Black	1166	1.76	1.96	269.1	1.45	2	2	2	2	Day 5	Neg
S47	35	Black	1179	1.3	16.3	92.7	1.32	2	2	2	2	Day 5	Neg
S48	29	White	3084	0.22	7.19	67	1.14	4	4	4		Day 5	POS
S49	24	Colored	1593	1.2	3.87	326.9	4.65	4	3	3	2	Day 5	POS
S50	35	Indian	3093	0.4	5.73		3.57	5	5	5		Day 5	Neg
